# Supplementary material for: Bacteriophage-Resistant Salmonella rissen: An In Vitro Mitigated Inflammatory Response
Source: Viruses. 2021 Dec 9;13(12):2468. doi: 10.3390/v13122468 (PMC8703591; doi:10.3390/v13122468)
Supplement: Supplementary file 1 [file viruses-13-02468-s001.zip]

Archive with 1 entries (1 files):
- viruses-1477427-supplementary.pdf
